# Supplementary material for: Longitudinal Neuropathological Consequences of Extracranial Radiation Therapy in Mice
Source: Int J Mol Sci. 2024 May 24;25(11):5731. doi: 10.3390/ijms25115731 (PMC11171684; doi:10.3390/ijms25115731)
Supplement: Supplementary file 1 [file ijms-25-05731-s001.zip]

Archive with 1 entries (1 files):
- ijms-2994393-supplementary.pdf
